# Supplementary material for: Evaluation of Large Language Models for Structured Data Extraction From Interstitial Lung Disease Clinical Notes: Comparative Study
Source: J Med Internet Res. 2026 Jun 26;28:e90547. doi: 10.2196/90547 (PMC13354945; doi:10.2196/90547)
Supplement: Multimedia Appendix 4 [file jmir_v28i1e90547_app4.xlsx]

## Sheet: Table S1
Model 1	Model 2	Discordant pairs (n)	Statistic	Raw p-value	Bonferroni-adjusted p-value	Significant
gpt-3.5-turbo	gpt-oss-20b	298	253.775	<0.0001	<0.0001	Yes
gpt-3.5-turbo	o1	303	251.406	<0.0001	<0.0001	Yes
gpt-3.5-turbo	gpt-oss-120b	302	250.414	<0.0001	<0.0001	Yes
gpt-3.5-turbo	o1-mini	306	247.141	<0.0001	<0.0001	Yes
gpt-3.5-turbo	o3-mini	304	245.161	<0.0001	<0.0001	Yes
gpt-3.5-turbo	human	300	244.803	<0.0001	<0.0001	Yes
gpt-3.5-turbo	gpt-4o	307	210.15	<0.0001	<0.0001	Yes
gpt-3.5-turbo	gpt-4	281	208.413	<0.0001	<0.0001	Yes
claude-3.5	gpt-3.5-turbo	316	202.56	<0.0001	<0.0001	Yes
gpt-3.5-turbo	gpt-4o-mini	315	182.857	<0.0001	<0.0001	Yes
claude-3.7	gpt-3.5-turbo	341	144.528	<0.0001	<0.0001	Yes
gemini-2.0-pro	gpt-3.5-turbo	347	119.931	<0.0001	<0.0001	Yes
gemini-2.0-pro	o1	88	57.2841	<0.0001	<0.0001	Yes
gemini-2.0-pro	gpt-oss-120b	91	53.8462	<0.0001	<0.0001	Yes
gemini-2.0-pro	gpt-oss-20b	93	52.6882	<0.0001	<0.0001	Yes
gemini-2.0-pro	o3-mini	89	51.9551	<0.0001	<0.0001	Yes
gemini-2.0-pro	o1-mini	95	51.5789	<0.0001	<0.0001	Yes
gemini-2.0-pro	human	101	43.1287	<0.0001	<0.0001	Yes
claude-3.7	o1	70	40.1286	<0.0001	<0.0001	Yes
claude-3.7	o1-mini	73	37.0411	<0.0001	<0.0001	Yes
claude-3.7	o3-mini	69	36.2319	<0.0001	<0.0001	Yes
claude-3.7	gpt-oss-20b	75	36.0533	<0.0001	<0.0001	Yes
claude-3.7	gpt-oss-120b	77	35.1169	<0.0001	<0.0001	Yes
claude-3.7	human	75	30.72	<0.0001	<0.0001	Yes
gemini-2.0-pro	gpt-4o	84	28.5833	<0.0001	<0.0001	Yes
claude-3.5	gemini-2.0-pro	91	25.3187	<0.0001	<0.0001	Yes
gpt-4o-mini	o1	52	23.5577	<0.0001	<0.0001	Yes
gpt-4	gpt-oss-20b	45	22.7556	<0.0001	0.0001	Yes
gpt-4o-mini	gpt-oss-120b	53	21.8113	<0.0001	0.0002	Yes
gpt-4	o1	50	21.78	<0.0001	0.0002	Yes
gpt-4o-mini	gpt-oss-20b	55	21.0182	<0.0001	0.0004	Yes
gpt-4	gpt-oss-120b	51	20.0784	<0.0001	0.0006	Yes
gpt-4o-mini	o3-mini	51	20.0784	<0.0001	0.0006	Yes
gpt-4o-mini	o1-mini	59	19.5932	<0.0001	0.0007	Yes
gpt-4	o1-mini	57	17.9649	<0.0001	0.0018	Yes
gpt-4	o3-mini	51	17.6471	<0.0001	0.0021	Yes
claude-3.7	gpt-4o	58	16.569	<0.0001	0.0037	Yes
gpt-4o-mini	human	57	15.7895	<0.0001	0.0055	Yes
claude-3.5	claude-3.7	57	15.7895	<0.0001	0.0055	Yes
gemini-2.0-pro	gpt-4	106	12.9151	0.0003	0.0254	Yes
gemini-2.0-pro	gpt-4o-mini	96	12.7604	0.0004	0.0276	Yes
gpt-4	human	63	12.4444	0.0004	0.0327	Yes
gpt-4o	o1	36	12.25	0.0005	0.0363	Yes
gpt-4o	gpt-oss-120b	37	10.8108	0.0010	0.0787	No
claude-3.5	o1	45	10.7556	0.0010	0.0811	No
gpt-4o	gpt-oss-20b	39	10.2564	0.0014	0.1062	No
gpt-4o	o1-mini	39	10.2564	0.0014	0.1062	No
claude-3.5	o1-mini	46	9.587	0.0020	0.1529	No
gpt-4o	o3-mini	35	9.2571	0.0023	0.1830	No
claude-3.5	gpt-oss-120b	48	9.1875	0.0024	0.1901	No
claude-3.5	gpt-oss-20b	52	8.4808	0.0036	0.2800	No
claude-3.5	o3-mini	48	7.5208	0.0061	0.4757	No
gpt-4o	human	43	5.9535	0.0147	1.0000	No
claude-3.5	human	52	5.5577	0.0184	1.0000	No
claude-3.7	gpt-4o-mini	56	5.1607	0.0231	1.0000	No
gpt-4o	gpt-4o-mini	38	4.4474	0.0350	1.0000	No
claude-3.7	gpt-4	86	4.1977	0.0405	1.0000	No
claude-3.5	gpt-4o-mini	49	2.9388	0.0865	1.0000	No
claude-3.7	gemini-2.0-pro	108	2.6759	0.1019	1.0000	No
gpt-4	gpt-4o	54	2.2407	0.1344	1.0000	No
claude-3.5	gpt-4	61	1.6393	0.2004	1.0000	No
human	o1	35	0.4571	0.4990	1.0000	No
o1	o3-mini	11	0.3636	0.5465	1.0000	No
gpt-oss-120b	human	28	0.3214	0.5708	1.0000	No
gpt-oss-20b	human	34	0.2647	0.6069	1.0000	No
human	o1-mini	38	0.2368	0.6265	1.0000	No
gpt-oss-120b	o3-mini	10	0.1	0.7518	1.0000	No
gpt-oss-120b	gpt-oss-20b	12	0.0833	0.7728	1.0000	No
gpt-oss-20b	o3-mini	14	0.0714	0.7893	1.0000	No
o1-mini	o3-mini	20	0.05	0.8231	1.0000	No
gpt-oss-120b	o1-mini	22	0.0455	0.8312	1.0000	No
gpt-oss-20b	o1-mini	22	0.0455	0.8312	1.0000	No
human	o3-mini	36	0.0278	0.8676	1.0000	No
gpt-4	gpt-4o-mini	62	0.0161	0.8989	1.0000	No
claude-3.5	gpt-4o	33	0	1.0000	1.0000	No
gpt-oss-120b	o1	13	0	1.0000	1.0000	No
gpt-oss-20b	o1	17	0	1.0000	1.0000	No
o1	o1-mini	19	0	1.0000	1.0000	No
Table S1: Pairwise McNemar's test results for all model combinations (78 comparisons), using majority-vote consensus predictions across the 10 runs per patient. P-values are Bonferroni-corrected for 78 comparisons. Statistically significant comparisons (Bonferroni-adjusted p < 0.05) are shaded in green.

## Sheet: Table S2
LLM	Discordant pairs (n)	Statistic	Raw p-value	Holm-adjusted p-value	Significant
gpt-3.5-turbo	300	244.803	<0.0001	0.0006	Yes
gemini-2.0-pro	101	43.1287	<0.0001	0.0006	Yes
claude-3.7	75	30.72	<0.0001	0.0006	Yes
gpt-4o-mini	57	15.7895	<0.0001	0.0006	Yes
gpt-4	63	12.4444	0.0004	0.0032	Yes
gpt-4o	43	5.9535	0.0147	0.1029	No
claude-3.5	52	5.5577	0.0184	0.1104	No
o1	35	0.4571	0.4990	1.0000	No
gpt-oss-120b	28	0.3214	0.5708	1.0000	No
gpt-oss-20b	34	0.2647	0.6069	1.0000	No
o1-mini	38	0.2368	0.6265	1.0000	No
o3-mini	36	0.0278	0.8676	1.0000	No
Table S2: McNemar's test of large language model (LLM) accuracy compared to the human reference (n = 100 patients), using majority-vote consensus predictions across the 10 runs per patient. P-values are adjusted using the Holm-Bonferroni step-down procedure applied to this pre-specified family of 12 comparisons (α = 0.05). Statistically significant comparisons (Holm-adjusted p < 0.05) are shaded …

## Sheet: Table S3
Prompt	Claude 3.5	Claude 3.7	Gemini 2.0 pro	GPT-3.5-turbo	GPT-4	GPT-4o	GPT-4o-mini	o1	o1-mini	o3-mini	gpt-oss-20b	gpt-oss-120b	ILD physicians
1	97	92.7	94.9	92.9	95	96	96.7	97.3	96.8	96.1	97.9	97.7	98.7
2	98	94.7	97.9	64.4	96.1	98	99.6	99	97.5	98.5	98.6	98.1	98.7
3	87.2	80.4	86.6	78.2	93	88.9	78.8	96	96.8	96.8	96.3	100	92.7
4	98.1	95	91	76.8	98	99	100	99	98.4	99	98.6	99	98
5	97	92.4	75.7	67.9	90.1	96.1	91.8	98.5	97.4	99	96.2	97.6	96
6	99	92.1	97	76	96	97	96.4	99.7	96.8	98.1	98	97.6	95
7	99	96.7	96	54.8	94	98.1	96	97.1	95.9	96.2	95.9	96.2	98
8	99.8	99.5	100	45.2	99	100	100	100	100	100	100	100	100
9	88.8	80.5	87.2	85.4	91	87.7	88	89.1	89.2	90.2	89.8	89.9	89
10	91.4	95.8	79.5	60.3	92.2	93.9	94.7	97.1	97.3	98	98.3	98.6	96
Table S3: Mean accuracy by model and prompts over 10 runs. Also including interstitial lund disease (ILD) physicians accuracy breakdown per prompt.

## Sheet: Table S4
Prompt	Claude 3.5	Claude 3.7	Gemini 2.0 pro	GPT-3.5-turbo	GPT-4	GPT-4o	GPT-4o-mini	gpt-oss-120b	gpt-oss-20b	o1	o1-mini	o3-mini
1	100	99.4	99.9	99.9	100	99.4	99.7	99.7	99.9	99	99.3	98.8
2	100	99.5	99.9	99.6	99.9	100	99.6	99.1	99	99	99.4	97.5
3	99.4	88.6	99.4	99.8	100	99.9	98.4	100	97.3	94.3	97.6	97.6
4	99.9	99.8	100	99.8	100	100	100	100	99.6	98.3	100	99.4
5	100	99	97.9	99.7	99.9	99.5	99	99.2	97.6	97	99.5	99
6	100	97.7	100	100	100	99.2	99	99	99	96.7	99.7	97.4
7	100	98.3	100	99.4	100	98.7	100	99.4	98.7	98.3	99.1	97.7
8	99.8	99.5	100	99.8	100	100	100	100	100	100	100	100
9	99.6	99.5	99	99.6	100	98.9	100	96.1	94.2	93.3	96.7	96
10	99.6	98.7	97.9	99.3	99.8	98.9	99.7	99.2	98.9	99.7	99.7	98.1
Table S4: Percent agreement (%) by model for each prompt-clinical note combination

## Sheet: Table S5
ILD Class	n	120b Precision	120b Recall	120b F1	20b Precision	20b Recall	20b F1
IPF	17	1	1	1	1	1	1
CTD-ILD	26	0.96	0.89	0.92	0.96	0.92	0.94
HP	11	0.91	0.91	0.91	0.9	0.82	0.86
Sarcoidosis	4	1	1	1	1	1	1
Unclassifiable	19	0.81	0.9	0.85	0.76	0.84	0.8
None	10	1	0.9	0.95	0.9	0.9	0.9
Other	13	0.79	0.85	0.82	0.85	0.85	0.85
Table S5: Per-class precision, recall, and F1 score the 7 interstitial lung disease (ILD) categories obtained from multi-class prompt responses, computed from majority-vote consensus predictions across the 10 runs per patient (n = 100 patients). For each patient, the most frequently predicted class across the 10 runs was taken as the model's consensus prediction. n: indicates the number of patien…
